# Supplementary material for: Determining the Effectiveness of Saccharomyces cerevisiae as a Postbiotic in Mass-Reared Acheta domesticus (House Cricket)
Source: Insects. 2025 Jul 9;16(7):702. doi: 10.3390/insects16070702 (PMC12296080; doi:10.3390/insects16070702)
Supplement: Supplementary file 1 [file insects-16-00702-s001.zip]

Archive with 1 entries (1 files):
- insects-3654735-supplementary.pdf
